# Supplementary material for: Profiling serum immunodominance following SARS-CoV-2 primary and breakthrough infection reveals distinct variant-specific epitope usage and immune imprinting
Source: PLoS Pathog. 2024 Nov 18;20(11):e1012724. doi: 10.1371/journal.ppat.1012724 (PMC11611254; doi:10.1371/journal.ppat.1012724)
Supplement: S1 Table — (XLSX) [file ppat.1012724.s001.xlsx]

## Sheet: Sheet1
	S1_Table	Primer sequences for XBB.1.5+ Spike mutagenesis
	Name	Forward primer	Reverse primer
	L452R	TACAATTACCgGTACCGGCTGTTC	GTTGCCGCTGGGTTTGGA
	K444T	CTGGACTCCAcACCCAGCGGC	CTTGTTGCTGTTCCAGGCAATC
	S477T478	TCAGGCCGGCtcCAcGCCTTGTAACG	TAGATCTCGGTGGAGATG
	F486	GTGGCAGGCTtCAACTGCTAC	GCCGTTACAAGGCGTGGAG
	E484	AACGGCGTGGaAGGCTCCAAC	ACAAGGCTTGTTGCCGGC
	F490	AACTGCTACTtCCCACTGCAGTCC	GGAGCCTTCCACGCCGTT
	S375T376	CGCCCCCTTCtccaCCTTCAAGTG	AAGTTGTAGATCACGGAGTAG
	R408	AAATGAAGTGcGTCAGATTGCCCCTG	CCCCGGATCACGAAGCTG
	D405	GATCCGGGGAgATGAAGTGAGTC	ACGAAGCTGTCGGCGTAC
	K417	AGACAGGCAAgATCGCCGACT	GTCCAGGGGCAATCTGAC
	R346	AATGCCACCAgATTCGCCTCT	GAACACCTCGTGGAAGGG
	G339	GTGCCCCTTCggCGAGGTGTTC	AGATTGGTGATATTGGGG
	Q498	TACGGCTTTCaGCCCACATATG	GGACTGCAGTGGGGAGTA
	N501	TCAGCCCACAaATGGCGTGG	AAGCCGTAGGACTGCAGTGG
	Y505	TGGCGTGGGCtATCAGCCCTA	TTTGTGGGCTGAAAGCCG
	N440	ACAGCAACAAtCTGGACTCCAAAC	TCCAGGCAATCACACAGC
