# Supplementary material for: Profiling serum immunodominance following SARS-CoV-2 primary and breakthrough infection reveals distinct variant-specific epitope usage and immune imprinting
Source: PLoS Pathog. 2024 Nov 18;20(11):e1012724. doi: 10.1371/journal.ppat.1012724 (PMC11611254; doi:10.1371/journal.ppat.1012724)
Supplement: S2 Table — (XLSX) [file ppat.1012724.s002.xlsx]

## Sheet: Sheet1
	S2_Table	Mutations present in each reverted XBB1.5+ Spike variant
	Name	Mutations
	XBB.1.5+	K444T, L452R (additional mutations)
	R-1	N477S, K478T, S486F
	R-2	A484E, S490F
	I-1	N405D, N417K
	I-2	F375S, A376T, S408R
	I-3	R498Q, Y501N, H505Y
	O-1	H339G, T346R, K440N, K444, L452
