# Supplementary material for: Profiling serum immunodominance following SARS-CoV-2 primary and breakthrough infection reveals distinct variant-specific epitope usage and immune imprinting
Source: PLoS Pathog. 2024 Nov 18;20(11):e1012724. doi: 10.1371/journal.ppat.1012724 (PMC11611254; doi:10.1371/journal.ppat.1012724)
Supplement: S3 Table — N/A: not applicable. (XLSX) [file ppat.1012724.s003.xlsx]

## Sheet: Sheet1
	S3_Table	Cohort descriptions for primary infection cohort and Longitudinal vaccine/infection cohort. N/A: not applicable.
		Primary infection cohort	Longitudinal cohort
		n=34	n=44
	Age (years)	7-90 (median = 58)	22-63 (median = 33)
	Gender
	Male	59% (20/34)	45% (20/44)
	Female	35% (12/34)	55% (24/44)
	Undetermined	6% (2/34)	0% (0/44)
	Primary infection
	Wave 1	27% (9/34)	N/A
	Delta	32% (11/34)	N/A
	BA.1	41% (14/34)	N/A
	Variant BTI
	Delta	N/A	18% (8/44)
	BA.1	N/A	32% (14/44)
	BA.2	N/A	18% (8/44)
	BA.5	N/A	14% (6/44)
	Undetermined	N/A	7% (3/44)
	No BTI	N/A	11% (5/44)
	Days between BTI and 3rd dose (median)
	Delta	N/A	-61.5
	BA.1	N/A	90
	BA.2	N/A	136
	BA.5	N/A	237
	Days post 2nd dose of collection		20-32 (median = 22)
	Days post 3rd dose of collection		15-34 (median = 22)
	Days post onset of symptoms of collection	12-28 (median = 18)	21-83 (median = 29)
