# Supplementary material for: Profiling serum immunodominance following SARS-CoV-2 primary and breakthrough infection reveals distinct variant-specific epitope usage and immune imprinting
Source: PLoS Pathog. 2024 Nov 18;20(11):e1012724. doi: 10.1371/journal.ppat.1012724 (PMC11611254; doi:10.1371/journal.ppat.1012724)
Supplement: S1 Data — (XLSX) [file ppat.1012724.s009.xlsx]

## Sheet: All ID50s
Longitudinal Cohort
		D614G		XBB+	1_1	1_2	3_1	3_2	4_1	4_2		Bleed 3 (-3)	Dose 2
	VA03-3	228.097		10	26.627	16.1588	14.4795	10	10	13.9137		Bleed 5 (-5)	Dose 3
	VA03-5	207.15		10	20.8646	21.2442	32.4523	10	10	15.1481		Bleed 8 (-8)	BTI
	VA03-8	986.436		17.9948	92.2152	99.2409	508.304	18.0763	47.3015	96.9707		Bleed 9 (-9)	6 mo post BTI
	VA03-9	1145.77		22.9693	85.6255	136.658	603.189	20.649	44.7052	52.2459		Bleed 10 (-10)	Dose 4
	VA03-10	1292.26		80.9895	235.899	341.57	855.586	38.8038	115.613	131.549		Bleed 12 (-12)	2nd BTI
	VA05-3	544.504		17.1379	34.0246	44.0106	56.4018	22.2599	18.559	35.1		Bleed 13 (-13)	6 mo post 2nd BTI
	VA05-5	192.159		17.0179	36.1335	46.8442	89.2007	36.3716	15.3685	50.2831
	VA06-3	320.535		13.1629	35.1318	23.1933	45.8437	10	24.2077	16.1308
	VA06-8	373.829		27.3439	17.8506	38.5976	33.4719	19.9219	13.8026	31.9865
	VA06-9	464.888		11.8496	16.4601	42.6832	26.0761	17.3088	19.7422	30.1874
	VA06-10	1280.64		100.706	250.132	282.017	428.409	61.3363	850.558	224.959
	VA06-13	419.889		23.3758	46.8765	88.1578	49.4882	24.7127	148.307	51.4994
	VA07-3	402.956		12.1769	15.8692	29.4487	25.457	27.4905	18.3337	13.4491
	VA07-5	334.551		20.9013	28.6686	44.4295	85.2097	44.8566	34.0362	34.286
	VA09-3	1692.04		24.4236	125.606	135.38	836.9	22.1904	32.2728	67.8152
	VA09-5	955.186		44.0541	221.479	229.841	629.008	35.402	51.7814	75.7831
	VA09-10	3772.99		481.507	1299.57	1307.81	6250	241.548	318.307	623.934
	VA14-3	27.2532		10	10	10	10	10	10	10
	VA14-8	392.34		17.2205	27.2706	54.8099	82.2307	17.4041	46.0669	33.9703
	VA14-9	417.057		33.628	32.0282	39.5914	110.934	18.7933	42.3789	55.4123
	VA14-10	647.961		159.285	196.121	298.155	571.428	48.0988	144.327	192.608
	VA28-3	264.977		10	22.3136	48.1004	40.1516	10	18.9272	18.384
	VA28-5	85.6138		10	26.424	48.4705	21.5589	10	16.6761	14.3299
	VA28-9	6250		13.8985	60.824	24.769	40.0868	10	18.0111	11.617
	VA28-10	6250		62.9336	102.841	31.9765	74.6755	17.0363	68.8554	22.2689
	VA29-3	257.16		10	10	10	12.7352	10	10	10
	VA29-5	238.049		11.8742	19.5578	29.4118	133.002	31.5046	13.9661	26.1335
	VA29-8	341.359		21.9611	74.2232	87.3541	718.974	47.1759	22.7671	64.4119
	VA29-9	219.725		17.8797	41.9148	61.9369	513.642	33.7471	16.7775	39.1691
	VA29-10	1174.09		150.543	326.859	317.102	2200.62	101.968	86.9184	154.327
	VA34-3	285.736		10	21.9932	15.0943	49.0681	10	10	14.1115
	VA34-5	238.776		17.6248	44.484	26.748	84.5412	10	12.2254	28.2085
	VA34-8	820.098		78.6317	257.435	145.056	525.315	34.344	74.6087	132.549
	VA34-9	400.205		33.421	192.924	154.641	267.289	25.5549	83.3724	83.005
	VA34-12	602.653		122.479	246.79	442.098	481.195	73.4165	227.531	418.504
	VA34-13	6250		110.575	315.276	79.3125	330.961	18.7633	66.3097	152.802
	VA35-8	362.834		36.1384	66.0785	390.095	202.002	112.385	27.8062	98.9117
	VA35-9	214.995		50.8179	67.5484	27.0765	94.096	108.961	63.5871	72.5054
	VA36-8	572.212		50.7478	84.9146	61.4958	211.79	65.9209	50.0562	64.7394
	VA36-9	431.187		95.1308	153.675	100.821	242.728	54.9856	69.7797	98.7369
	VA37-3	372.552		10	14.6819	14.0977	10.4641	10	10	10
	VA37-5	227.372		10.0522	24.0056	18.826	35.0333	10	10	21.5234
	VA37-10	2659.01		191.519	560.814	683.348	2476.85	126.141	84.7761	343.151
	VA38-8	1036.57		44.0021	101.021	230.244	498.717	151.006	176.308	150.719
	VA38-9	136.136		13.4321	16.6583	56.5852	76.8631	67.2704	17.883	23.0187
	VA45-12	2397.84		271.479	843.053	323.223	938.567	115.709	488.98	333.86
	VA45-13	1827.28		140.455	520.173	321.884	774.464	67.2317	445.021	260.986
	VA45-3	6250		19.3655	96.4139	63.5198	165.604	30.3684	25.2005	57.2629
	VA45-5	3240.92		19.1078	76.4883	45.6152	127.856	28.6814	24.652	47.0088
	VA45-8	6250		15.1832	80.0579	86.1969	145.05	19.7599	56.105	75.7412
	VA45-9	6018.49		15.9606	56.7972	75.2671	61.9103	20.408	21.714	63.6951
	VA52-8	539.32		10	18.168	20.3647	245.117	14.6886	22.5601	31.4492
	VA52-9	304.776		10	17.754	18.9395	334.275	10	18.9608	17.0633
	VA52-10	811.097		77.5868	167.192	161.514	1784.32	22.5865	80.988	130.223
	VA53-8	1039.76		44.733	42.4628	28.7696	199.386	46.0624	20.5996	47.5179
	VA53-9	452.008		42.4625	42.9372	40.7809	167.343	23.9059	20.6305	67.2161
	VA54-5	469.78		11.2935	27.4375	25.9855	81.3807	20.1496	17.7417	19.7787
	VA54-8	2975.37		141.587	438.22	434.832	4109.1	146.124	178.212	305.785
	VA54-9	1421.04		99.3488	340.954	237.806	3517.76	79.4595	112.183	173.145
	VA54-10	4747.6		738.73	1604.83	1182.94	6250	216.511	366.245	607.496
	VA56-8	315.997		22.5224	45.2396	121.359	95.2474	33.5158	16.5911	135.406
	VA57-8	433.149		15.8883	17.3113	33.5786	18.1751	43.137	34.0617	21.2075
	VA57-9	290.226		16.4189	21.4425	36.6997	32.1385	55.2044	61.4544	19.7018
	VA59-8	238.287		14.7904	23.5493	144.069	51.5568	31.0555	16.7833	30.6995
	VA60-8	237.983		18.5937	18.853	22.1137	39.4491	37.2028	24.938	20.1474
	VA60-9	830.988		27.4484	35.8301	42.0638	57.139	145.086	85.4511	40.9451
	VA63-8	349.58		23.3238	84.7923	96.0184	267.039	22.2181	15.462	49.3137
	VA64-5	205.199		10	16.1058	34.0366	76.9199	10	13.7041	11.0889
	VA65-8	66.4856		11.1763	12.5447	19.9638	37.1615	11.7422	11.9499	12.048
	VA65-8	242.145		45.5494	61.6392	55.6877	95.7498	99.767	41.5877	34.5414
	VA65-9	144.027		37.08	38.8756	63.4404	54.2786	62.88	30.0819	51.1984
	VA65-12	175.233		24.267	172.115	144.438	321.51	30.389	24.5872	146.726
	VA66-8	672.997		93.9276	53.6683	48.3039	134.802	34.1847	54.0199	28.4868
	VA66-9	713.993		44.6732	49.8381	276.106	163.694	20.3907	210.341	106.391
	VA66-10	5830.82		220.096	378.379	1338.76	623.523	108.997	856.256	377.884
	VA68-8	727.669		46.5372	132.771	193.239	273.858	26.6304	37.6885	38.2425
	VA68-9	617.14		29.4611	91.477	174.028	141.098	50.8414	25.7038	27.8035
	VA68-10	915.622		38.6357	312.683	221.461	153.211	14.1271	144.007	36.0242
	VA68-12	698.109		59.0758	92.331	128.836	244.41	24.2509	48.2284	110.941
	VA68-13	320.792		27.8775	36.3311	96.4894	166.151	13.9595	29.7225	72.6202
	VA69-8	325.496		10	53.2031	20.6503	14.1498	15.7728	31.8334	19.8259
	VA70-8	615.722		19.2175	63.0959	75.003	58.2301	68.3366	20.7335	151.425
	VA71-9	654.546		17.9251	24.6012	34.3276	212.456	54.8757	24.5587	64.7175
	VA72-8	689.91		123.856	158.479	206.853	237.814	155.185	349.893	468.323
	VA72-9	1061.78		129.124	278.559	275.057	223.04	183.442	445.527	466.217
	VA73-8	579.907		110.175	144.046	217.907	309.077	152.513	163.707	500.241
	VA73-9	585.269		111.217	127.182	302.439	363.995	129.375	236.996	358.316
	VA74-8	862.511		156.426	240.098	298.915	478.856	145.087	166.016	453.586
	VA74-10	1016.05		166.904	244.617	443.991	466.163	164.26	245.31	443.604
	VA75-8	492.225		186.747	308.223	298.184	417.382	287.406	93.6741	1063.55
	VAIN1-8	334.416		33.3264	118.169	112.209	319.826	99.3694	23.3424	83.021
Primary infection cohort
	Serum ID	D614G	BA.2.86	XBB+	1-1	1-2	3-1	3-2	4-1	4-2
Wave 1	11	37.8787	13.2706	10	12.8585	16.399	10	44.7796	10	10
	12	3671.5	10	10	11.2274	63.9	10	39.7618	10	10
	13	4584.98	19.3697	50.3183	166.538	58.1649	58.0101	303.949	18.7916	123.622
	14	5040.14	20.2728	84.933	120.907	87.7138	2867.17	136.51	23.4076	61.4321
	15	6250	10.3262	91.0809	145.679	87.3834	109.78	305.074	15.9489	34.0015
	16	6250	142.002	59.457	126.399	63.2987	1138.63	241.892	629.017	48.1637
	17	1391.78	14.3546	10	15.7944	17.4844	10	11.3562	10	14.2505
	18	6250	36.0995	15.737	39.0332	108.047	10	56.1874	18.3608	19.1532
	19	6250	58.9471	82.9539	232.084	179.954	1311.15	197.851	147.535	76.1041
	20	870.928	10	10	16.3651	10	10	16.2436	10	13.8458
	21	379.42	467.465	178.213	550.666	38.3844	255.014	139.705	52.665	69.6881
Delta	22	6250	10	10	10	14.1961	3793.94	23.3561	10	18.4582
	23	2308.5	13.1893	10	12.8265	15.9534	10	44.7796	10	10
	24	1446.66	10	10	11.2363	63.9	10	39.7618	10	10
	25	6324.47	19.8701	46.296	152.203	58.7621	56.3701	273.133	10	94.4247
	26	6250	10	78.2462	118.055	76.4876	1815.7	96.5947	10	58.0292
	27	2225.89	10.2011	86.8076	145.679	86.0216	73.5779	305.074	15.2887	34.0015
	28	6250	142.002	59.457	95.7949	63.1937	1138.63	241.892	629.017	42.3229
	29	1353.34	10	10	10	10	10	10	82.5056	10
	30	6250	40.9991	10	10	89.9779	10	56.2084	10	19.9827
	31	7898.31	57.1632	87.0138	76.7274	134.959	1286.36	161.049	149.55	69.9219
	32	870.928	10	10	11.6268	10	10	17.8081	10	13.2651
BA.1	33	379.42	467.465	174.076	550.666	40.8534	255.014	142.835	45.9819	69.6881
	34	257.096	189.392	290.496	327.489	122.538	163.988	164.023	121.785	130.899
	35	2188.12	10	355.7	818.447	304.433	411.616	253.458	208.469	566.204
	36	1563.92	56.0966	222.571	499.029	70.1161	237.13	303.052	107.477	73.0323
	37	47.6504	44.7986	24.2376	31.2987	23.0459	12.8692	44.9753	12.4159	10.2023
	38	62.1419	71.3462	87.8296	122.642	82.7706	67.0744	434.315	27.2369	10
	39	18.1735	13.7576	11.1455	30.2751	13.1026	10	259.777	10	10
	40	76.9681	19.0527	15.9468	28.6793	18.4637	14.8232	133.523	12.985	14.3579
	41	2944.47	54.3002	18.6255	122.482	88.4515	100.316	822.808	18.0465	18.2048
	42	246.729	64.7596	106.455	66.019	31.4887	75.2199	35.331	63.369	17.606
	43	6250	133.655	94.0125	199.692	265.159	727.84	162.433	180.206	21.8066
	44	97.4262	28.2771	41.2298	40.1605	18.7712	38.74	30.266	23.0084	10
	45	355.604	157.932	36.4655	79.7396	23.8984	476.032	50.3334	31.3549	59.7015
	46	127.839	56.1726	10	45.1971	27.325	11.6027	10	10	10

## Sheet: Fig1B
ID50 (dilution factor)
Donor	D614G	XBB.1.5	XBB.1.5+
1	430.619	10	10
2	461.49	17.3331	10
3	527.423	22.7499	10
4	691.109	31.3694	10
5	515.106	10	10
6	810	10	10
7	810	87.3984	41.8755
8	810	36.3254	13.5469
9	810	109.323	14.8615
10	810	26.542	11.1929

## Sheet: Fig1D
IC50 (ug/mL)
RBD
mAbs	Group	D614G	XBB+	I-2	I-1	3-1	3-2	O-1	I-3
P008_108	3	0.00220799	25	25	25	0.000289939	25	25	25
P008_81	3	0.04	25	25	25	0.000202746	25	25	25
V3OM_23	3	0.0195768	25	25	25	0.00242522	25	25	25
P008_90	3	0.00414634	25	25	25	14.0079	25	25	25
REGN10933	3	0.08	50	50	50	1.192	50	50	0.08
V1D_25	3	0.0539619	25	25	0.0862253	25	25	25	0.00147337
P008_42	3	0.0118179	25	25	0.0341257	25	25	25	25
P008_47	3	0.0132453	25	25	0.399525	25	25	25	25
V3WT_5	3	0.0267726	25	0.744219	0.0364604	25	1.94782	25	1.66344
V2D_6	1	0.959828	3.49689	0.38539	0.383611	4.25333	1.71678	25.326	0.387314
V1WT_51	1	3.62535	30.9208	2.61925	2.11822	26.7206	14.5545	25	3.06221
Sotrovimab	4	0.08	0.306239	0.102389	0.137169	0.433007	0.555825	0.365912	0.08
V3OM_9	4	0.0497116	25	23.0702	25	25	25	0.0174104	4.97728
V3WT_7	4	0.0620842	25	25	25	0.04	25	0.0465776	25
V3WT_13	4	0.0516424	25	25	25	25	25	0.168049	25
P008_15	4	0.04	25	25	25	25	25	3.93706	25
P008_38	4	0.0836675	25	25	25	25	25	19.6371	25
REGN10987	4	0.08	50	50	50	50	50	50	50
NTD
	Group	D614G	XBB+	I-2	I-1	3-1	3-2	O-1	I-3
VA14_21	5	0.08	50	50	50	50	50	50	50
V2D_16	5	0.714981	50	50	50	50	50	50	50
V1D_6	6	4.95939	50	50	50	50	50	50	50
V3WT_6	6	0.08	50	50	50	50	50	50	50
V3O_10	6	0.519126	50	50	50	50	50	50	50
P008_60	7	36.5716	33.1062	5.28604	4.3718	38.1947	50	50	15.2205
Fold change neutralisation rescue from XBB+
RBD
mAbs	Group	I-2	I-1	3-1	3-2	O-1	I-3
P008_108	3	1	1	625	1	1	1
P008_81	3	1	1	625	1	1	1
V3OM_23	3	1	1	625	1	1	1
P008_90	3	1	1	1.7847	1	1	1
REGN10933	3	1	1	41.9461	1	1	625
V1D_25	3	1	289.938	1	1	1	625
P008_42	3	1	625	1	1	1	1
P008_47	3	1	62.5743	1	1	1	1
V3WT_5	3	33.5923	625	1	12.8349	1	15.0291
V2D_6	1	9.07364	9.11572	0.822155	2.0369	0.138075	9.02857
V1WT_51	1	11.8052	14.5975	1.15719	2.12449	1.23683	10.0976
Sotrovimab	4	2.99093	2.23257	0.707238	0.550963	0.83692	3.82799
V3OM_9	4	1	1	1	1	625	5.02282
V3WT_7	4	1	1	625	1	536.739	1
V3WT_13	4	1	1	1	1	148.766	1
P008_15	4	1	1	1	1	6.34992	1
P008_38	4	1	1	1	1	1.2731	1
REGN10987	4	1	1	1	1	1	1
NTD
mAbs	Group	I-2	I-1	3-1	3-2	O-1	I-3
VA14_21		1	1	1	1	1	1
V2D_16		1	1	1	1	1	1
V1D_6		1	1	1	1	1	1
V3WT_6		1	1	1	1	1	1
V3O_10		1	1	1	1	1	1
P008_60		6.26295	7.57266	0.866775	0.662124	0.662124	2.1751

## Sheet: Fig2A
ID50 (dilution factor)
	D614G	Alpha	Delta	Beta	BA.1	D614G	Alpha	Delta	Beta	BA.1	BA.2	D614G	Alpha	Delta	Beta	BA.1	BA.2
Wave 1	8690	4074	4285	771	93
	18493	600	6412	541
	5070	2113	4853	726	38
	4613	1799	2951	1854	200
	14997	4853	8241	543	97
	14757	1574	6471	2767	26
	51286	22646	23768	1151	105
	9057	1439	3076	637	29
	4943	2183	7586	386	442
Delta						1005	571	6081	1330	77	49
						32063	20606	12706	34594	2964	963
						1205	594	3148	474	107	100
						2793	1005	12764	403	166	68
						228560	80168	71614	65313	40	164
						74302	39719	29992	22233	78	188
						560	224	1274	41	25	25
						148	65	1549		25	25
						68391	69343	89125	44259	310	407
						416	247	1416	72	25	25
						173380	174181	236592	69183	263	256
						5408	1919	25468	450	67	315
BA.1												25	25	90	125	9908	221
												152	70	106	170	39084	1426
													427		1151	215774	4285
												65	31	78	80	3715	423
												107	58	1340	45	15524	679
												89	25	29	100	46238	1222
												115	94	372	71	63241	791
												256	138	2780	95	69984	1626
												341	126	93	193	112	34
												214	68	62	158	10139	1660
												26853	25882	29854	19143	11722	3027
												2992	458	1069	5224	1040	31
												95	30	40	44	820	109
												2472	512	536	1016	1524	223
												1079	798	824	1285	667	124
												398	104	234	764	5728	726

## Sheet: Fig2B
Fold change ID50 from XBB.1.5+
	R-1	R-2	I-1	I-2	I-3	O-1	R-1	R-2	I-1	I-2	I-3	O-1	R-1	R-2	I-1	I-2	I-3	O-1	R-1	R-2	I-1	I-2	I-3	O-1
Dose 3	3.2	1	2.1	2.1	1.5	1
	2.9	0.5	3.2	13.5	3.2	1.1
	5.2	2.1	2.8	2.1	3	0.9
	4.1	2.1	2.1	1.4	1.6	1.6
	3.3	3.4	3.8	2.1	4.8	1.1
	1.9	1	1.5	0.7	1.3	1.1
	2.6	1.2	4.2	2	3.6	0.8
	1.1	0.8	1	6.7	2.3	0.7
	0.9	0.6	2	1	1	0.8
	4.1	1.7	3.6	2.1	2.3	1.5
	1.8	0.4	1.8	3.2	4.7	0.5
	11.2	2.7	2.5	1.6	2.2	1.2
	3.9	1.5	4.9	4.2	4.7	5.1
	4.8	0.6	1.5	2.5	1.6	0.7
	3.5	1	1.9	2.4	2.1	1
	7.2	1.8	2.3	2.4	1.8	1.6
	7.7	1	3.4	1.6	1.1	1.4
Wave 1							1	4.5	1.6	1.3	1	1
							1	4	6.4	1.1	1	1
							1.2	6	1.2	3.3	2.5	0.4
							33.8	1.6	1	1.4	0.7	0.3
							1.2	3.3	1	1.6	0.4	0.2
							19.2	4.1	1.1	2.1	0.8	10.6
							0.6	3.6	6.9	2.5	1.2	1.2
							15.8	2.4	2.2	2.8	0.9	1.8
							1	1.6	1	1.6	1.4	1
Delta													100	2.34	1.42	1	1.85	1
													1	4.48	1.6	1.28	1	1
													1	3.98	6.39	1.12	1	1
													1.22	5.9	1.27	3.29	2.04	0.22
													23.21	1.23	0.98	1.51	0.74	0.13
													0.85	3.51	0.99	1.68	0.39	0.18
													19.15	4.07	1.06	1.61	0.71	10.58
													1	1	1	1	1	8.25
													1	5.62	9	1	2	1
													14.78	1.85	1.55	0.88	0.8	1.72
													1	1.78	1	1.16	1.33	1
BA.1																			1.46	0.82	0.23	3.16	0.4	0.26
																			0.56	0.56	0.42	1.13	0.45	0.42
																			1.16	0.71	0.86	2.3	1.59	0.59
																			1.07	1.36	0.32	2.24	0.33	0.48
																			0.53	1.86	0.95	1.29	0.42	0.51
																			0.76	4.94	0.94	1.4	0.11	0.31
																			0.9	23.31	1.18	2.72	0.9	0.9
																			0.93	8.37	1.16	1.8	0.9	0.81
																			5.39	44.18	4.75	6.58	0.98	0.97
																			0.71	0.33	0.3	0.62	0.17	0.6
																			7.74	1.73	2.82	2.12	0.23	1.92
																			0.94	0.73	0.46	0.97	0.24	0.56
																			13.05	1.38	0.66	2.19	1.64	0.86
																			1.16	1	2.73	4.52	1	1

## Sheet: Fig2C
Frequency of individuals above 2 fold change or below 0.5 fold change
		Neutralization rescue	Neutralization reduction
Dose 3	R-1	76.5	0
	R-2	23.5	11.8
	I-1	70.6	0
	I-2	70.6	0
	I-3	58.8	0
	O-3	5.9	5.9
Wave 1	R-1	33.3	0
	R-2	77.8	0
	I-1	33.3	0
	I-2	44.4	0
	I-3	11.1	11.1
	O-3	11.1	33.3
Delta	R-1	36.4	0
	R-2	63.6	0
	I-1	18.2	0
	I-2	9.1	0
	I-3	9.1	-9.1
	O-3	18.2	27.3
BA.1	R-1	21.4	0
	R-2	28.6	7.1
	I-1	21.4	35.7
	I-2	57.1	0
	I-3	0	57.1
	O-3	0	28.6

## Sheet: Fig3a
Fold change ID50 from XBB.1.5+
R-1						R-2						O-1						I-1						I-2						I-3
	2 dose	3 dose	BTI	6 Mo post BTI			2 dose	3 dose	BTI	6 Mo post BTI			2 dose	3 dose	BTI	6 Mo post BTI			2 dose	3 dose	BTI	6 Mo post BTI			2 dose	3 dose	BTI	6 Mo post BTI			2 dose	3 dose	BTI	6 Mo post BTI
VA003	1.4	3.2	28.2	26.3		VA003	1	1	1	0.9		VA003	1	1	2.6	1.9		VA003	1.6	2.1	5.5	5.9		VA003	2.7	2.1	5.1	3.7		VA003	1.4	1.5	5.4	2.3
VA004	1.5	2.9	4.7	6.5		VA004	0.2	2.9	0.6	3.8		VA004	0.3	1.1	1.6	1.3		VA004	1.9	3.2	3.7	11.5		VA004	3.2	13.5	5.3	1.3		VA004	2.5	3.2	5	5.4
VA005	3.3	5.2				VA005	1.3	5.2				VA005	1.1	0.9				VA005	2.6	2.8				VA005	2	2.1				VA005	2	3
VA006	3.5		1.2	2.2		VA006	0.8		0.7	1.5		VA006	1.8		0.5	1.7		VA006	1.8		1.4	3.6		VA006	2.7		0.7	1.4		VA006	1.2		1.2	2.5
VA007	2.1	4.1				VA007	2.3	4.1				VA007	1.5	1.6				VA007	2.4	2.1				VA007	1.3	1.4				VA007	1.1	1.6
VA013	3.4	3.3	13.7	3		VA013	0.6	3.3	2.6	1.6		VA013	0.8	1.1	3.2	1.4		VA013	2.1	3.8	17.8	1.5		VA013	6	2.1	2.8	1.3		VA013	1.2	4.8	18.6	4.1
VA014	1		4.8	3.3		VA014	1		1	0.6		VA014	1		2.7	1.3		VA014	1		3.2	1.2		VA014	1		1.6	1		VA014	1		2	1.6
VA015	1.1	1.9		1.2		VA015	1	1		0.5		VA015	1	1.1		1.8		VA015	1	1.5		2.5		VA015	1.5	0.7		1.4		VA015	1	1.3		1.6
VA017	1.2	2.6		2.4		VA017	0.6	2.6		0.2		VA017	0.6	0.8		0.8		VA017	5.1	4.2		4.3		VA017	2.4	2		2.2		VA017	1.2	3.6		4.5
VA018	2.1	1.1		2.1		VA018	1	1.1		0.2		VA018	1	0.7		0.4		VA018	4.7	1		1.3		VA018	0.9	6.7		1.7		VA018	2.5	2.3		2.4
VA022	2.3	0.9	1.8	2.5		VA022	1	0.9	0.4	2		VA022	1.5	0.8	0.9	1.9		VA022	4.1	2	2.9	8.2		VA022	1.5	1	2	5.7		VA022	4.6	1	1.9	4.1
VA024	2.4	4.1	7.3	3.2		VA024	0.8	4.1	1.1	0.5		VA024	2.3	1.5	2.4	2.1		VA024	2.5	3.6	3.8	6.4		VA024	1.2	2.1	3.6	4.8		VA024	1.5	2.3	2.9	12.4
VA025	1.6	1.8	2.6			VA025	1	1.8	0.4			VA025	1	0.5	0.1			VA025	7.3	1.8	1.4			VA025	3.2	3.2	3.2			VA025	2	4.7	5.4
VA029	1.3	11.2	32.7	28.7		VA029	1	2.7	2.1	1.9		VA029	1	1.2	1	0.9		VA029	1	2.5	4	3.5		VA029	1	1.6	3.4	2.3		VA029	1	2.2	2.9	2.2
VA030	2.2	3.9	1.9	2		VA030	1	3.9	0.3	0.6		VA030	1	5.1	0.8	1		VA030	2.3	4.9	1.5	2.9		VA030	1.5	4.2	3	3.1		VA030	1	4.7	6.9	5.2
VA034	4.9	4.8	6.7	8		VA034	1	4.8	0.4	0.8		VA034	1	0.7	0.9	2.5		VA034	1.5	1.5	1.8	4.6		VA034	2.2	2.5	3.3	5.8		VA034	1.4	1.6	1.7	2.5
VA035			5.6	1.9		VA035			3.1	2.1		VA035			0.8	1.3		VA035			12.5	0.5		VA035			1.8	1.3		VA035			2.7	1.4
VA036			4.2	2.6		VA036			1.3	0.6		VA036			1	0.7		VA036			1.2	1.1		VA036			1.7	1.6		VA036			1.3	1
VA037	1	3.5				VA037	1	1				VA037	1	1				VA037	1.4	1.9				VA037	1.5	2.4				VA037	1	2.1
VA052			24.5	33.4		VA052			1.5	1		VA052			2.3	1.9		VA052			2	1.9		VA052			1.8	1.8		VA052			3.1	1.7
VA053			4.5	3.9		VA053			1	0.6		VA053			0.5	0.5		VA053			0.6	1		VA053			0.9	1		VA053			1.1	1.6
VA054		7.2	29	35.4		VA054		7.2	1	0.8		VA054		1.6	1.3	1.1		VA054		2.3	3.1	2.4		VA054		2.4	3.1	3.4		VA054		1.8	2.2	1.7
VA056			4.2			VA056			1.5			VA056			0.7			VA056			5.4			VA056			2			VA056			6
VA057			1.1	2		VA057			2.7	3.4		VA057			2.1	3.7		VA057			2.1	2.2		VA057			1.1	1.3		VA057			1.3	1.2
VA059			3.5			VA059			2.1			VA059			1.1			VA059			9.7			VA059			1.6			VA059			2.1
VA063			11.4			VA063			1			VA063			0.7			VA063			4.1			VA063			3.6			VA063			2.1
VA064		7.7	3.3			VA064		1	1.1			VA064		1.4	1.1			VA064		3.4	1.8			VA064		1.6	1.1			VA064		1.1	1.1
VA065			2.1	1.5		VA065			2.2	1.7		VA065			0.9	0.8		VA065			1.2	1.7		VA065			1.4	1		VA065			0.8	1.4
VA066			1.4	3.7		VA066			0.4	0.5		VA066			0.6	4.7		VA066			0.5	6.2		VA066			0.6	1.1		VA066			0.3	2.4
VA068			5.9	4.8		VA068			0.6	1.7		VA068			0.8	0.9		VA068			4.2	5.9		VA068			2.9	3.1		VA068			0.8	0.9
VA069			1.4			VA069			1.6			VA069			3.2			VA069			2.1			VA069			5.3			VA069			2
VA070			3			VA070			3.6			VA070			1.1			VA070			3.9			VA070			3.3			VA070			7.9
VA071				11.9		VA071				3.1		VA071				1.4		VA071				1.9		VA071				1.4		VA071				3.6
VA072			1.9	1.7		VA072			1.3	1.4		VA072			2.8	3.5		VA072			1.7	2.1		VA072			1.3	2.2		VA072			3.8	3.6
VA073			2.8	3.3		VA073			1.4	1.2		VA073			1.5	2.1		VA073			2	2.7		VA073			1.3	1.1		VA073			4.5	3.2
VA074			3.1			VA074			0.9			VA074			1.1			VA074			1.9			VA074			1.5			VA074			2.9
VA075			2.2			VA075			1.5			VA075			0.5			VA075			1.6			VA075			1.7			VA075			5.7
VAIN1			9.6			VAIN1			3			VAIN1			0.7			VAIN1			3.4			VAIN1			3.5			VAIN1			2.5

## Sheet: Fig3B
Fold change ID50 from XBB.1.5+
	R-1	R-2	I-1	I-2	I-3	O-3	R-1	R-2	I-1	I-2	I-3	O-3	R-1	R-2	I-1	I-2	I-3	O-3	R-1	R-2	I-1	I-2	I-3	O-3	R-1	R-2	I-1	I-2	I-3	O-3	R-1	R-2	I-1	I-2	I-3	O-3
Dose 2	1.4	1	1.6	2.7	1.4	1
	1.5	0.25	1.9	3.2	2.5	0.3
	3.3	1.3	2.6	2	2	1.1
	3.5	0.8	1.8	2.7	1.2	1.8
	2.1	2.3	2.4	1.3	1.1	1.5
	3.4	0.6	2.1	6	1.2	0.8
	1	1	1	1	1	1
	1.1	1	1	1.5	1	1
	1.2	0.6	5.1	2.4	1.2	0.6
	2.1	1	4.7	0.9	2.5	1
	2.3	1	4.1	1.5	4.6	1.5
	2.4	0.8	2.5	1.2	1.5	2.3
	1.6	1	7.3	3.2	2	1
	1.3	1	1	1	1	1
	2.2	1	2.3	1.5	1	1
	4.9	1	1.5	2.2	1.4	1
	1	1	1.4	1.5	1	1
Dose 3							3.2	1	2.1	2.1	1.5	1
							2.9	0.5	3.2	13.5	3.2	1.1
							5.2	2.1	2.8	2.1	3	0.9
							4.1	2.1	2.1	1.4	1.6	1.6
							3.3	3.4	3.8	2.1	4.8	1.1
							1.9	1	1.5	0.7	1.3	1.1
							2.6	1.2	4.2	2	3.6	0.8
							1.1	0.8	1	6.7	2.3	0.7
							0.9	0.6	2	1	1	0.8
							4.1	1.7	3.6	2.1	2.3	1.5
							1.8	0.4	1.8	3.2	4.7	0.5
							11.2	2.7	2.5	1.6	2.2	1.2
							3.9	1.5	4.9	4.2	4.7	5.1
							4.8	0.6	1.5	2.5	1.6	0.7
							3.5	1	1.9	2.4	2.1	1
							7.2	1.8	2.3	2.4	1.8	1.6
							7.7	1	3.4	1.6	1.1	1.4
Delta BTI													28.2	1	5.5	5.1	5.4	2.6
													1.2	0.7	1.4	0.7	1.2	0.5
													24.5	1.5	2	1.8	3.1	2.3
													4.5	1	0.6	0.9	1.1	0.5
													4.2	1.5	5.4	2	6	0.7
													1.1	2.7	2.1	1.1	1.3	2.1
													3.3	1.1	1.8	1.1	1.1	1.1
													9.6	3	3.4	3.5	2.5	0.7
BA.1 BTI																			4.8	1	3.2	1.6	2	2.7
																			1.8	0.4	2.9	2	1.9	0.9
																			7.3	1.1	3.8	3.6	2.9	2.4
																			6.7	0.4	1.8	3.3	1.7	0.9
																			4.2	1.3	1.2	1.7	1.3	1
																			29	1	3.1	3.1	2.2	1.3
																			11.4	1	4.1	3.6	2.1	0.7
																			2.1	2.2	1.2	1.4	0.8	0.9
																			1.4	0.4	0.5	0.6	0.3	0.6
																			5.9	0.6	4.2	2.9	0.8	0.8
BA.2 BTI																									13.7	2.6	17.8	2.8	18.6	3.2
																									32	2.1	4	3.4	2.9	1
																									5.6	3.1	12.5	1.8	2.7	0.8
																									3.5	2.1	9.7	1.6	2.1	1.1
																									1.4	1.6	2.1	5.3	2	3.2
																									3	3.6	3.9	3.3	7.9	1.1
BA.5 BTI																															2.6	0.4	1.4	3.2	5.4	0.5
																															1.9	1.3	1.7	1.3	3.8	2.8
																															2.8	1.4	2	1.3	4.5	1.5
																															3.1	0.9	1.9	1.5	2.9	1.1
																															2.2	1.5	1.6	1.7	5.7	0.5

## Sheet: Fig4A+B
Frequency of individuals above 2 fold change or below 0.5 fold change
	Fig 4A					Fig 4B
		Neutralization rescue	Neutralization reduction				Neutralization rescue	Neutralization reduction
R-1	Dose 3	76.5	0		R-1	Dose 3	75	0
	Delta BTI	75	0			Delta BTI	80	0
	Delta Primary infection	36.4	0			Delta Primary infection	23.1	0
R-2	Dose 3	23.5	11.8		R-2	Dose 3	25	12.5
	Delta BTI	25	0			Delta BTI	10	30
	Delta Primary infection	63.6	0			Delta Primary infection	30.8	7.7
I-1	Dose 3	70.6	0		I-1	Dose 3	68.8	0
	Delta BTI	62.5	0			Delta BTI	60	10
	Delta Primary infection	18.2	0			Delta Primary infection	23.1	30.8
I-2	Dose 3	70.6	0		I-2	Dose 3	68.8	0
	Delta BTI	37.5	0			Delta BTI	60	0
	Delta Primary infection	9.1	0			Delta Primary infection	53.8	0
I-3	Dose 3	58.8	0		I-3	Dose 3	62.5	0
	Delta BTI	50	0			Delta BTI	40	10
	Delta Primary infection	18.2	9.1			Delta Primary infection	0	53.8
O-1	Dose 3	5.9	5.9		O-1	Dose 3	6.3	6.3
	Delta BTI	37.5	25			Delta BTI	20	0
	Delta Primary infection	18.2	27.3			Delta Primary infection	0	28.6

## Sheet: Sup Fig 4
ID50 (dilution fold)
	Dose 2	Dose 3	BTI	Wave 1	Delta	BA.1
	10	17.6248	78.6317	10	10	174.1
	19.3655	19.1078	15.1832	10	10	290.5
	13.1629	10	11.1763	50	10	355.7
	10	10	27.3439	85	46.3	222.6
	10	11.8742	23.3239	91	78.2	24.2
	10	10.0522	93.9276	59	86.8	87.8
	10	10	21.9611	10	59.5	11.1
	10	11.2935	17.9948	16	10	15.9
	24.4236	44.0541	141.587	83	10	18.6
	17.1379	17.0179	17.2205	10	87	106.5
	12.1769	20.9014	46.5372		10	94
	13.8347	10	10			41.2
	10	26.0227	18.5937			36.5
	10	10	44.0021
	16.2632	19.5499	36.1384
	104.019		50.7478
	16.1154		44.733
	10		15.8883
	10		45.5495
	10		22.5224
			14.7904
			10
			19.2175
			156.426
			186.747
			123.856
			110.175
			10
			44.197
			89.9715
			18.6169
			43.7391
			212.551
